# Supplementary material for: White Light-Emitting Flexible Displays with Quantum-Dot Film and Greenish-Blue Organic Light-Emitting Diodes
Source: Micromachines (Basel). 2024 Dec 20;15(12):1518. doi: 10.3390/mi15121518 (PMC11727690; doi:10.3390/mi15121518)
Supplement: Supplementary file 1 [file micromachines-15-01518-s001.zip]

Archive with 1 entries (1 files):
- micromachines-3370901-supplementary.pdf
